# Supplementary material for: Two-Dimensional Amphibian Diversity along a 3500 m Elevational Gradient at the Eastern Edge of the Qinghai–Xizang Plateau
Source: Animals (Basel). 2024 Jun 7;14(12):1723. doi: 10.3390/ani14121723 (PMC11200667; doi:10.3390/ani14121723)
Supplement: Supplementary file 1 [file animals-14-01723-s001.zip]

Archive with 2 entries (2 files):
- Supplementary table 1.Survey sites for each of the twenty species.xlsx
- Supplementary table 2. Morphology, conservation status, and elevation range of the species.xlsx
