# Supplementary material for: Two-Dimensional Amphibian Diversity along a 3500 m Elevational Gradient at the Eastern Edge of the Qinghai–Xizang Plateau
Source: Animals (Basel). 2024 Jun 7;14(12):1723. doi: 10.3390/ani14121723 (PMC11200667; doi:10.3390/ani14121723)
Supplement: Supplementary file 1 [file animals-14-01723-s001.zip › Supplementary table 1.Survey sites for each of the twenty species.xlsx]

## Sheet: Survey sites for each species
Survey time	Chinese name	Latin name	Longitude_start	Latitude_start	Altitude_start	Longitude_end	Latitude_end	Altitude_end	Number	Source	Gatherer
2017.6.17	大凉螈	Liangshantriton taliangensis	102.17	29.39	2308				3	Field investigation	Shuxiaoxiao
2017	大凉螈	Liangshantriton taliangensis	102.19	29.37	2410					Field investigation	Shuxiaoxiao
1980.06.15	高原林蛙	Rana kukunoris			3200				1	Museum	Liang Fei
1982.08.11	高原林蛙	Rana kukunoris			3250				5	Museum	Liang Fei
1982.08.11	高原林蛙	Rana kukunoris			3250				4	Museum	Liang Fei
2017	高原林蛙	Rana kukunoris	101.52	29.78	3336					Field investigation	Jianguo Cui
2003.6.15	高原林蛙	Rana kukunoris	101.56	29.82	3360				1	Field investigation	XieFeng
2016.9.4	高原林蛙	Rana kukunoris	101.32	29.54	3375	101.32	29.54	3379	2	Field investigation	Xiaomao Zeng
1942.07	高原林蛙	Rana kukunoris			3400				9	Museum	Chengzhao Liu
1942.08	高原林蛙	Rana kukunoris			3400				31	Museum	Chengzhao Liu
1980.08.03	高原林蛙	Rana kukunoris			3400				1	Museum	Yaoming Jiang
1980.08.05	高原林蛙	Rana kukunoris			3400				17	Museum	Yaoming Jiang
1980.08.06	高原林蛙	Rana kukunoris			3400				13	Museum	Yaoming Jiang
1980.08.09	高原林蛙	Rana kukunoris			3400				1	Museum	Yaoming Jiang
2017	高原林蛙	Rana kukunoris	101.53	30.01	3408					Field investigation	Jianguo Cui
1980.06.15	高原林蛙	Rana kukunoris			3415				13	Museum	Chaofang Wang
2017	高原林蛙	Rana kukunoris	101.54	30.02	3424					Field investigation	Jianguo Cui
2017	高原林蛙	Rana kukunoris	101.61	29.92	3429					Field investigation	Jianguo Cui
2017	高原林蛙	Rana kukunoris	101.48	30.1	3442					Field investigation	Jianguo Cui
2017	高原林蛙	Rana kukunoris	101.51	30.14	3449					Field investigation	Jianguo Cui
2017	高原林蛙	Rana kukunoris	101.48	30.09	3450					Field investigation	Jianguo Cui
2017	高原林蛙	Rana kukunoris	101.55	30.06	3456					Field investigation	Jianguo Cui
2017	高原林蛙	Rana kukunoris	101.62	29.92	3460					Field investigation	Jianguo Cui
2017	高原林蛙	Rana kukunoris	101.56	30.07	3465					Field investigation	Jianguo Cui
2017	高原林蛙	Rana kukunoris	101.55	30.06	3469					Field investigation	Jianguo Cui
2017	高原林蛙	Rana kukunoris	101.48	30.03	3475					Field investigation	Jianguo Cui
2017	高原林蛙	Rana kukunoris	101.48	30.03	3483					Field investigation	Jianguo Cui
2017	高原林蛙	Rana kukunoris	101.51	30.14	3484					Field investigation	Jianguo Cui
2017	高原林蛙	Rana kukunoris	101.5	30.21	3492					Field investigation	Jianguo Cui
2008.05	高原林蛙	Rana kukunoris	101.48	30.03	3498				6	Museum	Qiang Dai
1973.09.11	高原林蛙	Rana kukunoris			3500				10	Museum	Liang Fei,Yaoming Jiang
1980.08.03	高原林蛙	Rana kukunoris			3530				2	Museum	Yaoming Jiang
2006.06.02	高原林蛙	Rana kukunoris	101.28	30.02	3548				4	Museum	Jinzhong Fu
1980.08.04	高原林蛙	Rana kukunoris			3550				1	Museum	Yaoming Jiang
2017	高原林蛙	Rana kukunoris	101.47	30.03	3566					Field investigation	Jianguo Cui
2017	高原林蛙	Rana kukunoris	101.51	30.31	3712					Field investigation	Jianguo Cui
2017	高原林蛙	Rana kukunoris	101.51	30.31	3717					Field investigation	Jianguo Cui
2017	高原林蛙	Rana kukunoris	101.51	30.31	3717					Field investigation	Jianguo Cui
2017	高原林蛙	Rana kukunoris	101.51	30.31	3724					Field investigation	Jianguo Cui
2016.9.6	高原林蛙	Rana kukunoris	101.58	29.63	3731	101.58	29.63	3739	1	Field investigation	Xiaomao Zeng
2017	高原林蛙	Rana kukunoris	101.51	30.36	3750					Field investigation	Jianguo Cui
2017	高原林蛙	Rana kukunoris	101.51	30.36	3752					Field investigation	Jianguo Cui
2017	高原林蛙	Rana kukunoris	101.56	30.31	3752					Field investigation	Jianguo Cui
2017	高原林蛙	Rana kukunoris	101.56	30.31	3755					Field investigation	Jianguo Cui
2017	高原林蛙	Rana kukunoris	101.5	30.36	3766					Field investigation	Jianguo Cui
1974.07.02	高原林蛙	Rana kukunoris			3800				1	Museum	Wanshu Tian
1984.05.27	高原林蛙	Rana kukunoris							19	Museum	Liang Fei
2017.4.23	四川湍蛙	Amolops mantzorum	102.14	29.62	1283	102.14	29.62	1285	2	Field investigation	WangGang
1982.05.09	四川湍蛙	Amolops mantzorum			1290				3	Museum	Liang Fei
1982.05.15-16	四川湍蛙	Amolops mantzorum			1290				71	Museum	Liang Fei
1982.05.17	四川湍蛙	Amolops mantzorum			1290				41	Museum	Liang Fei
2005.05.17	四川湍蛙	Amolops mantzorum			1290				2	Museum	Liang Fei
2001.08.09	四川湍蛙	Amolops mantzorum			1340				4	Museum	Guanfu Wu
1983.08.05-06	四川湍蛙	Amolops mantzorum			1370				94	Museum	Liang Fei
1982.05.23	四川湍蛙	Amolops mantzorum			1400				11	Museum	Yaoming Jiang
1984.08.24	四川湍蛙	Amolops mantzorum			1400				13	Museum	Yaoming Jiang
2017	四川湍蛙	Amolops mantzorum	102.17	30.14	1411					Field investigation	Jianguo Cui
2017.4.21	四川湍蛙	Amolops mantzorum	102.13	29.64	1422				2	Field investigation	WangGang
2017.4.23	四川湍蛙	Amolops mantzorum	102.13	29.64	1422	102.13	29.64	1440	1	Field investigation	WangGang
2017	四川湍蛙	Amolops mantzorum	102.19	30.18	1473					Field investigation	Jianguo Cui
2017	四川湍蛙	Amolops mantzorum	102.19	30.18	1478					Field investigation	Jianguo Cui
2017.5.1	四川湍蛙	Amolops mantzorum	102.1	29.4	1499	102.1	29.4	1496	10	Field investigation	WangGang
1980.04.30	四川湍蛙	Amolops mantzorum			1550				1	Museum	Liang Fei,Chaofang Wang
2017.5.1	四川湍蛙	Amolops mantzorum	102.08	29.39	1584	102.08	29.39	1610	1	Field investigation	WangGang
2003.6.18	四川湍蛙	Amolops mantzorum	102.08	29.38	1650				11	Field investigation	XieFeng
2017	四川湍蛙	Amolops mantzorum	102.08	30.5	1662					Field investigation	Jianguo Cui
2011.6.30	四川湍蛙	Amolops mantzorum	102.11	29.63	1668	102.11	29.3	1700	2	Field investigation	WBYX
2011.6.29	四川湍蛙	Amolops mantzorum	102.11	29.63	1668	102.11	29.3	1700	3	Field investigation	WBYX
2017	四川湍蛙	Amolops mantzorum	102.21	30.31	1673					Field investigation	Jianguo Cui
2017	四川湍蛙	Amolops mantzorum	102.25	30.33	1819					Field investigation	Jianguo Cui
1980.05.06	四川湍蛙	Amolops mantzorum			2150				1	Museum	Liang Fei,Chaofang Wang
2007.07.15	四川湍蛙	Amolops mantzorum	102.04	30.1	2150				5	Museum	Cheng Li
2007.07.15	四川湍蛙	Amolops mantzorum	102.04	30.1	2150				13	Museum	Cheng Li
2007.07.15	四川湍蛙	Amolops mantzorum	102.04	30.1	2150				13	Museum	Cheng Li
2017.6.3	四川湍蛙	Amolops mantzorum	101.96	29.4	2392	101.96	29.4	2425	1	Field investigation	Xiaomao Zeng
2017	四川湍蛙	Amolops mantzorum	101.96	29.4	2425					Field investigation	Jianguo Cui
1984.07.04	四川湍蛙	Amolops mantzorum			2550				3	Museum	Yaoming Jiang
1984.07.04	四川湍蛙	Amolops mantzorum			2650				2	Museum	Yaoming Jiang
2017.7.11	新都桥湍蛙	Amolops xinduqiao	101.23	29.42	2655	101.23	29.42	2699	2	Field investigation	Xiaomao Zeng
2017	新都桥湍蛙	Amolops xinduqiao	101.24	29.42	2700					Field investigation	Jianguo Cui
2017.5.27	新都桥湍蛙	Amolops xinduqiao	101.24	29.42	2701	101.24	29.42	2735	30	Field investigation	Xiaomao Zeng
2017	新都桥湍蛙	Amolops xinduqiao	101.24	29.42	2735					Field investigation	Jianguo Cui
2016.9.4	新都桥湍蛙	Amolops xinduqiao	101.32	29.5	3031	101.32	29.5	3148	1	Field investigation	Xiaomao Zeng
2017.7.5	新都桥湍蛙	Amolops xinduqiao	101.37	29.6	3056	101.37	29.6	3115	2	Field investigation	Xiaomao Zeng
2017	新都桥湍蛙	Amolops xinduqiao	101.37	29.6	3094					Field investigation	Jianguo Cui
1984.08.26	新都桥湍蛙	Amolops xinduqiao			3100				7	Museum	Yaoming Jiang
1973.09.15	新都桥湍蛙	Amolops xinduqiao			3100				1	Museum	Liang Fei
2017.5.26	新都桥湍蛙	Amolops xinduqiao	101.37	29.6	3105	101.37	29.6	3122	9	Field investigation	Xiaomao Zeng
2017.7.5	新都桥湍蛙	Amolops xinduqiao	101.34	29.6	3106	101.34	29.6	3137	1	Field investigation	Xiaomao Zeng
2017	新都桥湍蛙	Amolops xinduqiao	101.37	29.6	3110					Field investigation	Jianguo Cui
2017	新都桥湍蛙	Amolops xinduqiao	101.34	29.6	3167					Field investigation	Jianguo Cui
1980.05.21	新都桥湍蛙	Amolops xinduqiao			3180				1	Museum	Chaofang Wang
1938.05	新都桥湍蛙	Amolops xinduqiao			3200				1	Museum	Chengzhao Liu
1943.08	新都桥湍蛙	Amolops xinduqiao			3200				8	Museum	Chengzhao Liu
1980.08.04	新都桥湍蛙	Amolops xinduqiao			3200				7	Museum	Yaoming Jiang
1980.08.09	新都桥湍蛙	Amolops xinduqiao			3200				1	Museum	Yaoming Jiang
1983.08.04	新都桥湍蛙	Amolops xinduqiao			3250				2	Museum	Liang Fei
1983.08.04	新都桥湍蛙	Amolops xinduqiao			3250				1	Museum	Liang Fei
1982.08.11	新都桥湍蛙	Amolops xinduqiao			3250				69	Museum	Liang Fei
2017	新都桥湍蛙	Amolops xinduqiao	101.52	29.8	3284					Field investigation	Jianguo Cui
2017	新都桥湍蛙	Amolops xinduqiao	101.45	29.71	3290					Field investigation	Jianguo Cui
2017.7.4	新都桥湍蛙	Amolops xinduqiao	101.45	29.71	3295	101.45	29.72	3306	1	Field investigation	Xiaomao Zeng
1984.05.26	新都桥湍蛙	Amolops xinduqiao			3300				1	Museum	Liang Fei,Changyuan Ye
1984.05.31	新都桥湍蛙	Amolops xinduqiao			3300				5	Museum	Chaofang Wang,Liang Fei
1980.08.03	新都桥湍蛙	Amolops xinduqiao			3300				21	Museum	Yaoming Jiang
1980.08.09	新都桥湍蛙	Amolops xinduqiao			3300				20	Museum	Yaoming Jiang
2017	新都桥湍蛙	Amolops xinduqiao	101.52	29.8	3311					Field investigation	Jianguo Cui
2017	新都桥湍蛙	Amolops xinduqiao	101.52	29.78	3313					Field investigation	Jianguo Cui
2016.9.3	新都桥湍蛙	Amolops xinduqiao	101.45	29.71	3327	101.45	29.71	3317	1	Field investigation	Xiaomao Zeng
2017	新都桥湍蛙	Amolops xinduqiao	101.52	29.78	3343					Field investigation	Jianguo Cui
2001.08.06	新都桥湍蛙	Amolops xinduqiao			3350				1	Museum	Guanfu Wu
2001.08.08	新都桥湍蛙	Amolops xinduqiao	101.35	29.54	3350				1	Museum	Zhijun Liu
2017	新都桥湍蛙	Amolops xinduqiao	101.56	29.85	3351					Field investigation	Jianguo Cui
2003.6.15	新都桥湍蛙	Amolops xinduqiao	101.56	29.82	3360				1	Field investigation	XieFeng
2003.6.15	新都桥湍蛙	Amolops xinduqiao	101.56	29.82	3360				2	Field investigation	XieFeng
2017.8.2	新都桥湍蛙	Amolops xinduqiao	101.53	29.8	3380				1	Field investigation	WangGang
1961.08.26	新都桥湍蛙	Amolops xinduqiao			3400				8	Museum	Xingyue Tang
1980.06.14	新都桥湍蛙	Amolops xinduqiao			3400				93	Museum	Chaofang Wang
1981.07.30	新都桥湍蛙	Amolops xinduqiao			3400				1	Museum	Yaoming Jiang
1982.08.13	新都桥湍蛙	Amolops xinduqiao			3400				5	Museum	Liang Fei
1984.05.23	新都桥湍蛙	Amolops xinduqiao			3400				1	Museum	Chaofang Wang,Liang Fei
2003.6.16	新都桥湍蛙	Amolops xinduqiao	101.52	29.77	3400				1	Field investigation	XieFeng
1980.08.06	新都桥湍蛙	Amolops xinduqiao			3400				8	Museum	Yaoming Jiang
1980.08.09	新都桥湍蛙	Amolops xinduqiao			3400				2	Museum	Yaoming Jiang
1980.06.15	新都桥湍蛙	Amolops xinduqiao			3415				3	Museum	Chaofang Wang
2017	新都桥湍蛙	Amolops xinduqiao	101.48	30.1	3427					Field investigation	Jianguo Cui
2017	新都桥湍蛙	Amolops xinduqiao	101.51	30.14	3456					Field investigation	Jianguo Cui
2017	新都桥湍蛙	Amolops xinduqiao	101.45	29.45	3475					Field investigation	Jianguo Cui
2017	新都桥湍蛙	Amolops xinduqiao	101.62	29.92	3475					Field investigation	Jianguo Cui
2017	新都桥湍蛙	Amolops xinduqiao	101.53	29.47	3480					Field investigation	Jianguo Cui
2017.5.31	新都桥湍蛙	Amolops xinduqiao	101.53	29.47	3481	101.53	29.47	3517	1	Field investigation	Xiaomao Zeng
2017	新都桥湍蛙	Amolops xinduqiao	101.5	30.22	3483					Field investigation	Jianguo Cui
2017	新都桥湍蛙	Amolops xinduqiao	101.5	30.22	3486					Field investigation	Jianguo Cui
2017	新都桥湍蛙	Amolops xinduqiao	101.5	30.21	3492					Field investigation	Jianguo Cui
2017	新都桥湍蛙	Amolops xinduqiao	101.6	30.07	3499					Field investigation	Jianguo Cui
1980.06.04	新都桥湍蛙	Amolops xinduqiao			3500				1	Museum
1984.06.14	新都桥湍蛙	Amolops xinduqiao			3500				3	Museum	Yaoming Jiang
1973.09.11	新都桥湍蛙	Amolops xinduqiao			3500				33	Museum	Liang Fei
2017	新都桥湍蛙	Amolops xinduqiao	101.5	30.2	3501					Field investigation	Jianguo Cui
2016.9.7	新都桥湍蛙	Amolops xinduqiao	101.53	29.47	3519	101.53	29.47	3501	1	Field investigation	Xiaomao Zeng
2017	新都桥湍蛙	Amolops xinduqiao	101.68	30.09	3631					Field investigation	Jianguo Cui
2016.9.8	新都桥湍蛙	Amolops xinduqiao	101.61	29.46	3646	101.61	29.46	3641	1	Field investigation	Xiaomao Zeng
1982.05.19	昭觉林蛙	Rana chaochiaoensis			1290				2	Museum	Liang Fei
1980.05.26	昭觉林蛙	Rana chaochiaoensis			1750				4	Museum	Liang Fei,Chaofang Wang
1965.04.29	昭觉林蛙	Rana chaochiaoensis			1860				1	Museum	Chengzhao Liu
2016.6.14	昭觉林蛙	Rana chaochiaoensis	102.17	29.39	2310				2	Field investigation	Shuxiaoxiao
2017.6.17	昭觉林蛙	Rana chaochiaoensis	102.17	29.39	2314				20	Field investigation	Shuxiaoxiao
1965.06.18	昭觉林蛙	Rana chaochiaoensis			2600				1	Museum	Chengzhao Liu
1982.05.09	棕点湍蛙	Amolops loloensis			1150				4	Museum	Liang Fei,Chaofang Wang
1982.05.09	棕点湍蛙	Amolops loloensis			1150				1	Museum	Liang Fei,Chaofang Wang
1982.05.09	棕点湍蛙	Amolops loloensis			1290				1	Museum	Liang Fei,Chaofang Wang
1983.08.05	棕点湍蛙	Amolops loloensis			1370				1	Museum	Chaofang Wang
1983.08.06	棕点湍蛙	Amolops loloensis			1370				1	Museum	Chaofang Wang
2017.4.21	棕点湍蛙	Amolops loloensis	102.13	29.64	1422				1	Field investigation	WangGang
2017.4.23	棕点湍蛙	Amolops loloensis	102.13	29.64	1422	102.13	29.64	1440	1	Field investigation	WangGang
2011.6.29	棕点湍蛙	Amolops loloensis	102.11	29.63	1668	102.11	29.3	1700	2	Field investigation	WBYX
2011.6.28	棕点湍蛙	Amolops loloensis	102.11	29.63	1668	102.11	29.3	1700	5	Field investigation	WBYX
2017.5.1	棕点湍蛙	Amolops loloensis	102.05	29.38	1750	102.05	29.37	1784	9	Field investigation	WangGang
1982.05.09	棕点湍蛙	Amolops loloensis			2100				1	Museum	Liang Fei,Chaofang Wang
1982.05.21	棕点湍蛙	Amolops loloensis			2100				2	Museum	Liang Fei,Chaofang Wang
1974.07.09	棕点湍蛙	Amolops loloensis			2150				4	Museum	Chaofang Wang
1982.05.18-20	棕点湍蛙	Amolops loloensis			2190				22	Museum	Liang Fei
2017.8.3	棕点湍蛙	Amolops loloensis	101.87	29.21	2230				1	Field investigation	WangGang
2016.9.11	棕点湍蛙	Amolops loloensis	101.96	29.39	2502	101.96	29.39	2482	2	Field investigation	Xiaomao Zeng
2016.9.11	棕点湍蛙	Amolops loloensis	101.94	29.41	2547	101.94	29.41	2536	7	Field investigation	Xiaomao Zeng
2017	棕点湍蛙	Amolops loloensis	101.91	29.42	2681					Field investigation	Jianguo Cui
2017.6.3	棕点湍蛙	Amolops loloensis	101.91	29.42	2685	101.91	29.42	2709	9	Field investigation	Xiaomao Zeng
2016.9.11	棕点湍蛙	Amolops loloensis	101.9	29.42	2759	101.9	29.42	2747	3	Field investigation	Xiaomao Zeng
2017.7.27	棕点湍蛙	Amolops loloensis	101.89	29.44	2890				3	Field investigation	WangGang
2017	棕点湍蛙	Amolops loloensis	101.88	29.45	2949					Field investigation	Jianguo Cui
2017.7.2	棕点湍蛙	Amolops loloensis	101.88	29.45	2961	101.88	29.45	3002	1	Field investigation	Xiaomao Zeng
2017.7.31	棕点湍蛙	Amolops loloensis	101.83	28.9	3020				3	Field investigation	WangGang
2017.6.1	棕点湍蛙	Amolops loloensis	101.75	29.53	3469	101.75	29.53	3446	2	Field investigation	Xiaomao Zeng
1980.05.03	大齿蟾	Oreolalax major			1600				1	Museum	Liang Fei
1980.05.07	大齿蟾	Oreolalax major			1600				1	Museum	Liang Fei
1980.05.17	大齿蟾	Oreolalax major			1650				1	Museum	Liang Fei
2016.9.11	刺胸齿突蟾	Scutiger mammatus	101.94	29.41	2547	101.94	29.41	2536	1	Field investigation	Xiaomao Zeng
2006.05.18	刺胸齿突蟾	Scutiger mammatus	101.84	28.93	3116				8	Museum	Jinzhong Fu,Cheng Li
1984.05	刺胸齿突蟾	Scutiger mammatus			3200				27	Museum	Liang Fei
1980.05.31	刺胸齿突蟾	Scutiger mammatus			3210				1	Museum	Liang Fei
1980.06.01	刺胸齿突蟾	Scutiger mammatus			3210				12	Museum	Liang Fei
1980.06.02	刺胸齿突蟾	Scutiger mammatus			3210				1	Museum	Liang Fei
1984.05	刺胸齿突蟾	Scutiger mammatus			3250				2	Museum	Liang Fei
1982.08.11	刺胸齿突蟾	Scutiger mammatus			3250				1	Museum	Liang Fei,Yaoming Jiang
2017	刺胸齿突蟾	Scutiger mammatus	101.45	29.71	3256					Field investigation	Jianguo Cui
2017.7.4	刺胸齿突蟾	Scutiger mammatus	101.45	29.71	3295	101.45	29.72	3306	1	Field investigation	Xiaomao Zeng
2017	刺胸齿突蟾	Scutiger mammatus	101.45	29.71	3298					Field investigation	Jianguo Cui
2017.5.24	刺胸齿突蟾	Scutiger mammatus	101.45	29.71	3302	101.45	29.71	3308	1	Field investigation	Xiaomao Zeng
2003.6.15	刺胸齿突蟾	Scutiger mammatus	101.56	29.82	3380				1	Field investigation	XieFeng
2017.4.28	刺胸齿突蟾	Scutiger mammatus	101.56	29.84	3385	101.56	29.84	3385	5	Field investigation	WangGang
2003.6.16	刺胸齿突蟾	Scutiger mammatus	101.52	29.77	3400				1	Field investigation	XieFeng
1980.08.03	刺胸齿突蟾	Scutiger mammatus			3400				3	Museum	Yaoming Jiang
1980.08.09	刺胸齿突蟾	Scutiger mammatus			3400				1	Museum	Yaoming Jiang
1980.06.01	刺胸齿突蟾	Scutiger mammatus			3600				3	Museum	Liang Fei
1980.06.02	刺胸齿突蟾	Scutiger mammatus			3600				10	Museum	Liang Fei
2006.05.17	刺胸齿突蟾	Scutiger mammatus	101.41	29.15	3633				10	Museum	Jinzhong Fu,Cheng Li
2006.05.19	刺胸齿突蟾	Scutiger mammatus	101.49	29.33	4220				2	Museum	Jinzhong Fu,Cheng Li
1984.06.06-07	刺胸齿突蟾	Scutiger mammatus			3650-3750				5	Museum	Liang Fei
2017.4.30	九龙齿突蟾	Scutiger jiulongensis	101.52	29.17	3329	101.53	29.17	3345	9	Field investigation	WangGang
2017	九龙齿突蟾	Scutiger jiulongensis	101.57	29.8	3619					Field investigation	Jianguo Cui
2017.4.30	九龙齿突蟾	Scutiger jiulongensis	101.53	29.26	3897	101.52	29.26	3932	2	Field investigation	WangGang
2017.8.1	九龙齿突蟾	Scutiger jiulongensis	101.53	29.26	3920				2	Field investigation	WangGang
2011.6.29	沙坪角蟾	Megophrys shapingensis	102.11	29.63	1668	102.11	29.3	1700	1	Field investigation	WBYX
1980.05.03	沙坪角蟾	Megophrys shapingensis			1700				1	Museum	Liang Fei
1980.05.11	沙坪角蟾	Megophrys shapingensis			1800				1	Museum	Liang Fei
1980.05.08	沙坪角蟾	Megophrys shapingensis			1850				2	Museum	Liang Fei
1980.05.03	沙坪角蟾	Megophrys shapingensis			2000				1	Museum	Liang Fei
2017.4.22	沙坪角蟾	Megophrys shapingensis	102.07	29.6	2032				1	Field investigation	WangGang
2017.7.26	沙坪角蟾	Megophrys shapingensis	102.07	29.6	2070				3	Field investigation	WangGang
1980.05.04	沙坪角蟾	Megophrys shapingensis			2100				1	Museum	Liang Fei
1982.05.21	沙坪角蟾	Megophrys shapingensis			2200				1	Museum	Liang Fei
1980.05.04	沙坪角蟾	Megophrys shapingensis			2300				2	Museum	Liang Fei
1980.05.06	沙坪角蟾	Megophrys shapingensis			2300				3	Museum	Liang Fei
1980.05.11	沙坪角蟾	Megophrys shapingensis			2400				1	Museum	Liang Fei
2017.8.3	沙坪角蟾	Megophrys shapingensis	101.97	29.22	2460				1	Field investigation	WangGang
1965.06.18	沙坪角蟾	Megophrys shapingensis			2600				3	Museum	Chengzhao Liu
2017.7.27	沙坪角蟾	Megophrys shapingensis	101.88	29.45	2960				1	Field investigation	WangGang
2011.6.21	沙坪角蟾	Megophrys shapingensis	102	29.58	2965				2	Field investigation	WBYX
1943.07	西藏齿突蟾	Scutiger boulengeri			2900				7	Museum	Chengzhao Liu
1943.07	西藏齿突蟾	Scutiger boulengeri			2900				2	Museum	Yaoming Jiang
1980.06.08	西藏齿突蟾	Scutiger boulengeri			3000				3	Museum	Liang Fei
1980.08.03	西藏齿突蟾	Scutiger boulengeri			3000				6	Museum	Yaoming Jiang
1980.08.03	西藏齿突蟾	Scutiger boulengeri			3000				1	Museum	Yaoming Jiang
1980.06.01	西藏齿突蟾	Scutiger boulengeri			3210				2	Museum	Liang Fei
1980.06.01	西藏齿突蟾	Scutiger boulengeri			3210				1	Museum	Liang Fei,Chaofang Wang
1984.05.26	西藏齿突蟾	Scutiger boulengeri			3250				32	Museum	Liang Fei
1984.05.26	西藏齿突蟾	Scutiger boulengeri			3300				122	Museum	Liang Fei
1984.05.30	西藏齿突蟾	Scutiger boulengeri			3300				12	Museum	Liang Fei
2017	西藏齿突蟾	Scutiger boulengeri	101.52	29.8	3300					Field investigation	Jianguo Cui
2017	西藏齿突蟾	Scutiger boulengeri	101.52	29.8	3312					Field investigation	Jianguo Cui
2017	西藏齿突蟾	Scutiger boulengeri	101.56	29.87	3320					Field investigation	Jianguo Cui
2003.6.15	西藏齿突蟾	Scutiger boulengeri	101.56	29.82	3360				5	Field investigation	XieFeng
2003.6.15	西藏齿突蟾	Scutiger boulengeri	101.56	29.82	3360				1	Field investigation	XieFeng
2017.4.28	西藏齿突蟾	Scutiger boulengeri	101.53	29.8	3365	101.53	29.8	3367	10	Field investigation	WangGang
2017.8.2	西藏齿突蟾	Scutiger boulengeri	101.53	29.8	3380				1	Field investigation	WangGang
2003.6.15	西藏齿突蟾	Scutiger boulengeri	101.56	29.82	3380				9	Field investigation	XieFeng
2017	西藏齿突蟾	Scutiger boulengeri	101.45	29.45	3380					Field investigation	Jianguo Cui
2017.5.30	西藏齿突蟾	Scutiger boulengeri	101.45	29.45	3388	101.45	29.45	3373	1	Field investigation	Xiaomao Zeng
2017	西藏齿突蟾	Scutiger boulengeri	101.6	29.92	3392					Field investigation	Jianguo Cui
1980.06.15	西藏齿突蟾	Scutiger boulengeri			3400				1	Museum	Liang Fei,Chaofang Wang
1980.06.16	西藏齿突蟾	Scutiger boulengeri			3400				1	Museum	Liang Fei,Chaofang Wang
1980.06.16	西藏齿突蟾	Scutiger boulengeri			3400				2	Museum	Liang Fei,Chaofang Wang
1980.08.05	西藏齿突蟾	Scutiger boulengeri			3400				1	Museum	Yaoming Jiang
1980.08.06	西藏齿突蟾	Scutiger boulengeri			3400				2	Museum	Yaoming Jiang
1980.08.07	西藏齿突蟾	Scutiger boulengeri			3400				5	Museum	Yaoming Jiang
1980.06.15	西藏齿突蟾	Scutiger boulengeri			3415				9	Museum	Liang Fei,Chaofang Wang
1980.06.16	西藏齿突蟾	Scutiger boulengeri			3415				2	Museum	Liang Fei,Chaofang Wang
1980.06.14	西藏齿突蟾	Scutiger boulengeri			3420				1	Museum	Liang Fei,Chaofang Wang
1980.06.15	西藏齿突蟾	Scutiger boulengeri			3420				6	Museum	Liang Fei,Chaofang Wang
1980.06.16	西藏齿突蟾	Scutiger boulengeri			3420				11	Museum	Liang Fei,Chaofang Wang
2017	西藏齿突蟾	Scutiger boulengeri	101.53	30.01	3422					Field investigation	Jianguo Cui
2017	西藏齿突蟾	Scutiger boulengeri	101.54	30.02	3426					Field investigation	Jianguo Cui
2017	西藏齿突蟾	Scutiger boulengeri	101.54	30.02	3431					Field investigation	Jianguo Cui
1984.05.23-24	西藏齿突蟾	Scutiger boulengeri			3450				176	Museum	Liang Fei
2017	西藏齿突蟾	Scutiger boulengeri	101.62	29.92	3451					Field investigation	Jianguo Cui
2017	西藏齿突蟾	Scutiger boulengeri	101.62	29.92	3463					Field investigation	Jianguo Cui
2017	西藏齿突蟾	Scutiger boulengeri	101.48	30.1	3464					Field investigation	Jianguo Cui
2017	西藏齿突蟾	Scutiger boulengeri	101.5	30.14	3464					Field investigation	Jianguo Cui
2017	西藏齿突蟾	Scutiger boulengeri	101.48	30.03	3471					Field investigation	Jianguo Cui
2017	西藏齿突蟾	Scutiger boulengeri	101.55	30.06	3471					Field investigation	Jianguo Cui
2017	西藏齿突蟾	Scutiger boulengeri	101.56	30.07	3474					Field investigation	Jianguo Cui
2017	西藏齿突蟾	Scutiger boulengeri	101.5	30.21	3489					Field investigation	Jianguo Cui
2017	西藏齿突蟾	Scutiger boulengeri	101.5	30.22	3498					Field investigation	Jianguo Cui
1980.06.04	西藏齿突蟾	Scutiger boulengeri			3500				1	Museum	Liang Fei
2017	西藏齿突蟾	Scutiger boulengeri	101.5	30.22	3504					Field investigation	Jianguo Cui
2017	西藏齿突蟾	Scutiger boulengeri	101.52	29.62	3510					Field investigation	Jianguo Cui
2017.5.25	西藏齿突蟾	Scutiger boulengeri	101.51	29.63	3517	101.52	29.62	3537	1	Field investigation	Xiaomao Zeng
2017	西藏齿突蟾	Scutiger boulengeri	101.6	30.07	3522					Field investigation	Jianguo Cui
2006.06.02	西藏齿突蟾	Scutiger boulengeri	101.28	30.02	3548				6	Museum	Jinzhong Fu
2017	西藏齿突蟾	Scutiger boulengeri	101.57	29.8	3585					Field investigation	Jianguo Cui
1980.06.02	西藏齿突蟾	Scutiger boulengeri			3600				18	Museum	Liang Fei
2006.05.09	西藏齿突蟾	Scutiger boulengeri	101.53	29.8	3633				1	Museum	Cheng Li
2006.05.17	西藏齿突蟾	Scutiger boulengeri	101.41	29.15	3633				9	Museum	Cheng Li
2017	西藏齿突蟾	Scutiger boulengeri	101.47	29.42	3650					Field investigation	Jianguo Cui
1980.06.06	西藏齿突蟾	Scutiger boulengeri			3700				43	Museum	Liang Fei
2017	西藏齿突蟾	Scutiger boulengeri	101.51	30.31	3706					Field investigation	Jianguo Cui
2017	西藏齿突蟾	Scutiger boulengeri	101.51	30.31	3721					Field investigation	Jianguo Cui
2017	西藏齿突蟾	Scutiger boulengeri	101.55	30.32	3730					Field investigation	Jianguo Cui
2017	西藏齿突蟾	Scutiger boulengeri	101.51	30.31	3744					Field investigation	Jianguo Cui
2017	西藏齿突蟾	Scutiger boulengeri	101.51	30.36	3746					Field investigation	Jianguo Cui
2017	西藏齿突蟾	Scutiger boulengeri	101.51	30.36	3750					Field investigation	Jianguo Cui
2017	西藏齿突蟾	Scutiger boulengeri	101.51	30.36	3758					Field investigation	Jianguo Cui
1973.09.11	西藏齿突蟾	Scutiger boulengeri			3800				1	Museum	Liang Fei
2017	西藏齿突蟾	Scutiger boulengeri	101.37	30.05	4209					Field investigation	Jianguo Cui
2017	西藏齿突蟾	Scutiger boulengeri	101.37	30.05	4211					Field investigation	Jianguo Cui
2017	西藏齿突蟾	Scutiger boulengeri	101.37	30.05	4211					Field investigation	Jianguo Cui
1982.08.10	西藏齿突蟾	Scutiger boulengeri			4250				1	Museum	Liang Fei,Chaofang Wang
1984.06.16	西藏齿突蟾	Scutiger boulengeri			4300				3	Museum	Yaoming Jiang
1985.01	西藏齿突蟾	Scutiger boulengeri							1	Museum	Liang Fei
1980.05.29	小角蟾	Megophrys minor			1700				1	Museum	Liang Fei
1980.05.28	小角蟾	Megophrys minor			1900				1	Museum	Liang Fei
2016.9.11	小角蟾	Megophrys minor	101.94	29.41	2547	101.94	29.41	2536	1	Field investigation	Xiaomao Zeng
2017	小角蟾	Megophrys minor	101.91	29.42	2682					Field investigation	Jianguo Cui
2017	小角蟾	Megophrys minor	101.91	29.42	2686					Field investigation	Jianguo Cui
1943.07	胸腺齿突蟾	Scutiger glandulatus			2450				11	Museum	Chengzhao Liu
2017.7.27	胸腺齿突蟾	Scutiger glandulatus	101.89	29.44	2890				1	Field investigation	WangGang
1980.06.08	胸腺齿突蟾	Scutiger glandulatus			3100				4	Museum	Liang Fei
2017.7.27	胸腺齿突蟾	Scutiger glandulatus	101.84	29.47	3120				2	Field investigation	WangGang
1973.09.15	胸腺齿突蟾	Scutiger glandulatus			3150				1	Museum	Liang Fei,Yaoming Jiang
2017	胸腺齿突蟾	Scutiger glandulatus	101.84	30.28	3168					Field investigation	Jianguo Cui
2016.9.3	胸腺齿突蟾	Scutiger glandulatus	101.44	29.7	3216				1	Field investigation	Xiaomao Zeng
1982.08.10	胸腺齿突蟾	Scutiger glandulatus			3250				3	Museum	Liang Fei
1982.08.11	胸腺齿突蟾	Scutiger glandulatus			3250				1	Museum	Liang Fei
1982.08.12	胸腺齿突蟾	Scutiger glandulatus			3250				1	Museum	Liang Fei
1982.08.13	胸腺齿突蟾	Scutiger glandulatus			3250				2	Museum	Liang Fei
2017	胸腺齿突蟾	Scutiger glandulatus	101.45	29.71	3290					Field investigation	Jianguo Cui
2017	胸腺齿突蟾	Scutiger glandulatus	101.45	29.71	3294					Field investigation	Jianguo Cui
2017.5.24	胸腺齿突蟾	Scutiger glandulatus	101.45	29.72	3295	101.45	29.71	3293	2	Field investigation	Xiaomao Zeng
2017	胸腺齿突蟾	Scutiger glandulatus	101.45	29.72	3299					Field investigation	Jianguo Cui
1984.05	胸腺齿突蟾	Scutiger glandulatus			3300				12	Museum	Liang Fei
1984.05.26	胸腺齿突蟾	Scutiger glandulatus			3300				2	Museum	Liang Fei
2017.5.24	胸腺齿突蟾	Scutiger glandulatus	101.45	29.71	3302	101.45	29.71	3308	1	Field investigation	Xiaomao Zeng
2016.9.3	胸腺齿突蟾	Scutiger glandulatus	101.45	29.72	3333	101.45	29.71	3328	3	Field investigation	Xiaomao Zeng
2017	胸腺齿突蟾	Scutiger glandulatus	101.59	29.94	3389					Field investigation	Jianguo Cui
1980.06.16	胸腺齿突蟾	Scutiger glandulatus			3400				4	Museum	Liang Fei
2006.05.19	胸腺齿突蟾	Scutiger glandulatus	101.53	29.8	3475				8	Museum	Jinzhong Fu,Cheng Li
2006.05.19	胸腺齿突蟾	Scutiger glandulatus	101.53	29.8	3475				1	Museum	Cheng Li
1973.09.11	胸腺齿突蟾	Scutiger glandulatus			3500				1	Museum	Liang Fei,Yaoming Jiang
1980.06.04	胸腺齿突蟾	Scutiger glandulatus			3500				8	Museum	Liang Fei
2016.9.4	胸腺齿突蟾	Scutiger glandulatus	101.33	29.35	3526				1	Field investigation	Xiaomao Zeng
2017	胸腺齿突蟾	Scutiger glandulatus	101.56	29.8	3579					Field investigation	Jianguo Cui
1980.06	胸腺齿突蟾	Scutiger glandulatus			3600				3	Museum	Liang Fei
1973.09.11	胸腺齿突蟾	Scutiger glandulatus			3600				1	Museum	Liang Fei,Yaoming Jiang
2017	胸腺齿突蟾	Scutiger glandulatus	101.56	29.8	3606					Field investigation	Jianguo Cui
2017	胸腺齿突蟾	Scutiger glandulatus	101.57	29.8	3630					Field investigation	Jianguo Cui
2016.9.8	胸腺齿突蟾	Scutiger glandulatus	101.61	29.46	3646	101.61	29.46	3641	1	Field investigation	Xiaomao Zeng
2016.9.8	胸腺齿突蟾	Scutiger glandulatus	101.62	29.46	3651	101.62	29.46	3674	2	Field investigation	Xiaomao Zeng
1980.06.06	胸腺齿突蟾	Scutiger glandulatus			3700				4	Museum	Liang Fei
1980.06.12	胸腺齿突蟾	Scutiger glandulatus			3700				1	Museum	Liang Fei
1980.08.09	胸腺齿突蟾	Scutiger glandulatus			3700				2	Museum	Yaoming Jiang
1982.08.11	胸腺齿突蟾	Scutiger glandulatus			3700				3	Museum	Liang Fei
2003.6.17	胸腺齿突蟾	Scutiger glandulatus	101.99	29.92	3750				8	Field investigation	XieFeng
1943.09	胸腺齿突蟾	Scutiger glandulatus			3800				1	Museum	Chengzhao Liu
2006.05.19	胸腺齿突蟾	Scutiger glandulatus	101.82	30.05	3899				1	Museum	Jinzhong Fu,Cheng Li
2006.05.19	胸腺齿突蟾	Scutiger glandulatus	101.82	30.05	3899				1	Museum	Cheng Li
1980.08.06	胸腺齿突蟾	Scutiger glandulatus			4100				1	Museum	Yaoming Jiang
2006.05.19	胸腺齿突蟾	Scutiger glandulatus	101.49	29.33	4220				1	Museum	Jinzhong Fu,Cheng Li
1984.05.21	胸腺齿突蟾	Scutiger glandulatus			3000-3600				4	Museum	Liang Fei
1984.05	胸腺齿突蟾	Scutiger glandulatus							7	Museum	Liang Fei
1973.09.15	胸腺齿突蟾	Scutiger glandulatus							1	Museum
1980.06.08	胸腺齿突蟾	Scutiger glandulatus							2	Museum	Liang Fei
2017	无斑山溪鲵	Batrachuperus karlschmidti	101.32	29.41	2997					Field investigation	Jianguo Cui
2017.8.26	无斑山溪鲵	Batrachuperus karlschmidti	101.32	29.41	3033	101.32	29.41	3036	1	Field investigation	Xiaomao Zeng
2017.7.5	无斑山溪鲵	Batrachuperus karlschmidti	101.37	29.6	3056	101.37	29.6	3115	7	Field investigation	Xiaomao Zeng
2017	无斑山溪鲵	Batrachuperus karlschmidti	101.37	29.6	3106					Field investigation	Jianguo Cui
2017	无斑山溪鲵	Batrachuperus karlschmidti	101.37	29.6	3108					Field investigation	Jianguo Cui
2017.5.26	无斑山溪鲵	Batrachuperus karlschmidti	101.37	29.6	3110	101.37	29.6	3130	1	Field investigation	Xiaomao Zeng
2017	无斑山溪鲵	Batrachuperus karlschmidti	101.38	29.64	3115					Field investigation	Jianguo Cui
2017.5.24	无斑山溪鲵	Batrachuperus karlschmidti	101.38	29.64	3116				1	Field investigation	Xiaomao Zeng
2017.7.5	无斑山溪鲵	Batrachuperus karlschmidti	101.43	29.51	3276	101.44	29.51	3316	7	Field investigation	Xiaomao Zeng
2017.8.25	无斑山溪鲵	Batrachuperus karlschmidti	101.43	29.51	3299	101.44	29.51	3338	1	Field investigation	Xiaomao Zeng
2017	无斑山溪鲵	Batrachuperus karlschmidti	101.52	29.78	3307					Field investigation	Jianguo Cui
2017	无斑山溪鲵	Batrachuperus karlschmidti	101.47	29.65	3313					Field investigation	Jianguo Cui
2017.7.4	无斑山溪鲵	Batrachuperus karlschmidti	101.47	29.65	3322	101.47	29.65	3323	1	Field investigation	Xiaomao Zeng
2017.5.29	无斑山溪鲵	Batrachuperus karlschmidti	101.43	29.51	3327	101.44	29.51	3348	1	Field investigation	Xiaomao Zeng
2017	无斑山溪鲵	Batrachuperus karlschmidti	101.44	29.51	3332					Field investigation	Jianguo Cui
2017	无斑山溪鲵	Batrachuperus karlschmidti	101.44	29.51	3332					Field investigation	Jianguo Cui
2017	无斑山溪鲵	Batrachuperus karlschmidti	101.44	29.51	3339					Field investigation	Jianguo Cui
2017	无斑山溪鲵	Batrachuperus karlschmidti	101.48	29.65	3360					Field investigation	Jianguo Cui
2017.8.24	无斑山溪鲵	Batrachuperus karlschmidti	101.48	29.65	3369	101.48	29.65	3374	1	Field investigation	Xiaomao Zeng
2017	无斑山溪鲵	Batrachuperus karlschmidti	101.56	29.87	3370					Field investigation	Jianguo Cui
1984.06.14	无斑山溪鲵	Batrachuperus karlschmidti			3400				1	Museum	Liang Fei
2017	无斑山溪鲵	Batrachuperus karlschmidti	101.6	29.92	3401					Field investigation	Jianguo Cui
2017	无斑山溪鲵	Batrachuperus karlschmidti	101.61	29.92	3418					Field investigation	Jianguo Cui
2017	无斑山溪鲵	Batrachuperus karlschmidti	101.56	30.07	3433					Field investigation	Jianguo Cui
2017	无斑山溪鲵	Batrachuperus karlschmidti	101.33	29.35	3450					Field investigation	Jianguo Cui
2017	无斑山溪鲵	Batrachuperus karlschmidti	101.46	29.75	3452					Field investigation	Jianguo Cui
2017.7.4	无斑山溪鲵	Batrachuperus karlschmidti	101.46	29.75	3453	101.46	29.75	3459	1	Field investigation	Xiaomao Zeng
2017.8.24	无斑山溪鲵	Batrachuperus karlschmidti	101.46	29.75	3453	101.46	29.75	3460	1	Field investigation	Xiaomao Zeng
2017	无斑山溪鲵	Batrachuperus karlschmidti	101.46	29.75	3461					Field investigation	Jianguo Cui
2017	无斑山溪鲵	Batrachuperus karlschmidti	101.62	29.92	3465					Field investigation	Jianguo Cui
2017.5.24	无斑山溪鲵	Batrachuperus karlschmidti	101.46	29.75	3466	101.46	29.75	3477	1	Field investigation	Xiaomao Zeng
2017	无斑山溪鲵	Batrachuperus karlschmidti	101.62	29.92	3470					Field investigation	Jianguo Cui
2017	无斑山溪鲵	Batrachuperus karlschmidti	101.55	30.06	3471					Field investigation	Jianguo Cui
2017	无斑山溪鲵	Batrachuperus karlschmidti	101.75	29.53	3473					Field investigation	Jianguo Cui
2017	无斑山溪鲵	Batrachuperus karlschmidti	101.62	29.92	3475					Field investigation	Jianguo Cui
2017	无斑山溪鲵	Batrachuperus karlschmidti	101.48	30.05	3477					Field investigation	Jianguo Cui
2017	无斑山溪鲵	Batrachuperus karlschmidti	101.46	29.75	3487					Field investigation	Jianguo Cui
2017	无斑山溪鲵	Batrachuperus karlschmidti	101.75	29.53	3497					Field investigation	Jianguo Cui
2017.7.4	无斑山溪鲵	Batrachuperus karlschmidti	101.33	29.35	3506	101.33	29.35	3535	1	Field investigation	Xiaomao Zeng
2017.7.13	无斑山溪鲵	Batrachuperus karlschmidti	101.75	29.53	3509	101.75	29.53	3481	1	Field investigation	Xiaomao Zeng
2017.7.4	无斑山溪鲵	Batrachuperus karlschmidti	101.51	29.63	3518	101.52	29.62	3525	4	Field investigation	Xiaomao Zeng
2017	无斑山溪鲵	Batrachuperus karlschmidti	101.52	29.62	3531					Field investigation	Jianguo Cui
2017	无斑山溪鲵	Batrachuperus karlschmidti	101.52	29.62	3542					Field investigation	Jianguo Cui
2017.8.24	无斑山溪鲵	Batrachuperus karlschmidti	101.51	29.63	3552	101.52	29.62	3539	1	Field investigation	Xiaomao Zeng
2016.9.9	无斑山溪鲵	Batrachuperus karlschmidti	101.75	29.53	3558	101.75	29.53	3516	1	Field investigation	Xiaomao Zeng
2017.7.4	无斑山溪鲵	Batrachuperus karlschmidti	101.52	29.62	3560	101.52	29.62	3544	7	Field investigation	Xiaomao Zeng
2017	无斑山溪鲵	Batrachuperus karlschmidti	101.33	29.33	3564					Field investigation	Jianguo Cui
2017	无斑山溪鲵	Batrachuperus karlschmidti	101.43	30.07	3569					Field investigation	Jianguo Cui
2017.7.4	无斑山溪鲵	Batrachuperus karlschmidti	101.33	29.34	3573	101.33	29.33	3569	1	Field investigation	Xiaomao Zeng
2017	无斑山溪鲵	Batrachuperus karlschmidti	101.56	29.8	3585					Field investigation	Jianguo Cui
2017	无斑山溪鲵	Batrachuperus karlschmidti	101.75	29.53	3610					Field investigation	Jianguo Cui
2017	无斑山溪鲵	Batrachuperus karlschmidti	101.62	29.46	3613					Field investigation	Jianguo Cui
2017.8.27	无斑山溪鲵	Batrachuperus karlschmidti	101.75	29.53	3614	101.75	29.53	3582	1	Field investigation	Xiaomao Zeng
2017	无斑山溪鲵	Batrachuperus karlschmidti	101.75	29.53	3627					Field investigation	Jianguo Cui
2017.7.13	无斑山溪鲵	Batrachuperus karlschmidti	101.62	29.46	3628	101.62	29.46	3640	2	Field investigation	Xiaomao Zeng
2017.8.27	无斑山溪鲵	Batrachuperus karlschmidti	101.62	29.46	3630	101.62	29.46	3646	2	Field investigation	Xiaomao Zeng
2017.7.13	无斑山溪鲵	Batrachuperus karlschmidti	101.75	29.53	3630	101.75	29.53	3592	2	Field investigation	Xiaomao Zeng
2017	无斑山溪鲵	Batrachuperus karlschmidti	101.62	29.46	3641					Field investigation	Jianguo Cui
2017	无斑山溪鲵	Batrachuperus karlschmidti	101.56	29.64	3649					Field investigation	Jianguo Cui
2017.8.24	无斑山溪鲵	Batrachuperus karlschmidti	101.56	29.64	3652	101.56	29.63	3689	3	Field investigation	Xiaomao Zeng
2017	无斑山溪鲵	Batrachuperus karlschmidti	101.7	30.08	3658					Field investigation	Jianguo Cui
2017	无斑山溪鲵	Batrachuperus karlschmidti	101.56	29.63	3673					Field investigation	Jianguo Cui
2017	无斑山溪鲵	Batrachuperus karlschmidti	101.51	30.31	3703					Field investigation	Jianguo Cui
2017	无斑山溪鲵	Batrachuperus karlschmidti	101.51	30.31	3724					Field investigation	Jianguo Cui
2017	无斑山溪鲵	Batrachuperus karlschmidti	101.51	30.31	3726					Field investigation	Jianguo Cui
2016.9.6	无斑山溪鲵	Batrachuperus karlschmidti	101.58	29.62	3753	101.58	29.62	3756	2	Field investigation	Xiaomao Zeng
2017.8.25	无斑山溪鲵	Batrachuperus karlschmidti	101.5	29.36	4114	101.5	29.37	4111	3	Field investigation	Xiaomao Zeng
2017	无斑山溪鲵	Batrachuperus karlschmidti	101.5	29.35	4206					Field investigation	Jianguo Cui
2017	无斑山溪鲵	Batrachuperus karlschmidti	101.37	30.05	4208					Field investigation	Jianguo Cui
2017	无斑山溪鲵	Batrachuperus karlschmidti	101.37	30.05	4218					Field investigation	Jianguo Cui
1984.06.16	无斑山溪鲵	Batrachuperus karlschmidti			4300				3	Museum	Yaoming Jiang
2001.05-06	山溪鲵	B. pinchonii							30	Museum	Jianping Jiang
2011.6.25	山溪鲵	B. pinchonii	102.01	29.58	2873	102.01	29.57	2925	1	Field investigation	WBYX
2011.6.26	山溪鲵	B. pinchonii	101.99	29.58	3038				1	Field investigation	WBYX
1982.05.23	山溪鲵	B. pinchonii			2800				7	Museum	Liang Fei,Changyuan Ye
2016.6.15	山溪鲵	B. pinchonii	101.91	29.38	2939					Field investigation	Shuxiaoxiao
1980.05.15	山溪鲵	B. pinchonii			2430				1	Museum	Chaofang Wang
1980.05.07	山溪鲵	B. pinchonii			2600				1	Museum	Chaofang Wang
1980.05.13	山溪鲵	B. pinchonii			2900				1	Museum	Chaofang Wang
1980.05.14	山溪鲵	B. pinchonii			3400				26	Museum	Chaofang Wang
1980.05.14	山溪鲵	B. pinchonii			3400				22	Museum	Liang Fei
2003.6.17	山溪鲵	B. pinchonii	102	29.9	3950				9	Field investigation	XieFeng
1982.05.09	华西雨蛙	Hyla annectans			1150				17	Museum	Liang Fei
1982.05.19	华西雨蛙	Hyla annectans			1300				10	Museum	Liang Fei
1980.08.22	华西雨蛙	Hyla annectans			1350				2	Museum	Yaoming Jiang
1980.08.24	华西雨蛙	Hyla annectans			1350				1	Museum	Yaoming Jiang
1980.05.25	华西雨蛙	Hyla annectans			1750				22	Museum	Chaofang Wang
1980.08.05	棘腹蛙	Quasipaa boulengeri							1	Museum	Liang Fei
1942.07	倭蛙	Nanorana pleskei			3100				3	Museum	Chengzhao Liu
1980.06.16	倭蛙	Nanorana pleskei			3140				1	Museum	Chaofang Wang
1943.07	倭蛙	Nanorana pleskei			3200				86	Museum	Chengzhao Liu
1943.07	倭蛙	Nanorana pleskei			3200				17	Museum	Chengzhao Liu
1955.06	倭蛙	Nanorana pleskei			3200				2	Museum	Chengzhao Liu
2017	倭蛙	Nanorana pleskei	101.56	29.85	3331					Field investigation	Jianguo Cui
2017	倭蛙	Nanorana pleskei	101.52	29.8	3332					Field investigation	Jianguo Cui
2001.08.18	倭蛙	Nanorana pleskei	101.28	30.19	3350				6	Museum	Zhijun Liu
2003.6.15	倭蛙	Nanorana pleskei	101.56	29.82	3360				15	Field investigation	XieFeng
2017	倭蛙	Nanorana pleskei	101.6	29.92	3396					Field investigation	Jianguo Cui
1980.06.16	倭蛙	Nanorana pleskei			3400				12	Museum	Chaofang Wang
1980.08.05	倭蛙	Nanorana pleskei			3400				12	Museum	Yaoming Jiang
1980.08.06	倭蛙	Nanorana pleskei			3400				4	Museum	Yaoming Jiang
1982.08.13	倭蛙	Nanorana pleskei			3400				15	Museum	Liang Fei
1982.08.13	倭蛙	Nanorana pleskei			3400				1	Museum	Liang Fei
1984.05.23-24	倭蛙	Nanorana pleskei			3400				168	Museum	Liang Fei
2017	倭蛙	Nanorana pleskei	101.48	30.09	3405					Field investigation	Jianguo Cui
1980.06.16	倭蛙	Nanorana pleskei			3415				20	Museum	Chaofang Wang
2017.8.2	倭蛙	Nanorana pleskei	101.85	29.97	3420				3	Field investigation	WangGang
1980.06.15	倭蛙	Nanorana pleskei			3420				13	Museum	Chaofang Wang
2017	倭蛙	Nanorana pleskei	101.61	29.92	3420					Field investigation	Jianguo Cui
2017	倭蛙	Nanorana pleskei	101.61	29.92	3425					Field investigation	Jianguo Cui
2017	倭蛙	Nanorana pleskei	101.55	30.06	3456					Field investigation	Jianguo Cui
2017	倭蛙	Nanorana pleskei	101.48	30.05	3458					Field investigation	Jianguo Cui
2017	倭蛙	Nanorana pleskei	101.62	29.92	3461					Field investigation	Jianguo Cui
2017	倭蛙	Nanorana pleskei	101.55	30.06	3462					Field investigation	Jianguo Cui
2017	倭蛙	Nanorana pleskei	101.56	30.07	3466					Field investigation	Jianguo Cui
2017	倭蛙	Nanorana pleskei	101.51	30.14	3467					Field investigation	Jianguo Cui
2017	倭蛙	Nanorana pleskei	101.62	29.92	3470					Field investigation	Jianguo Cui
2017	倭蛙	Nanorana pleskei	101.48	30.05	3482					Field investigation	Jianguo Cui
2006.05.16	倭蛙	Nanorana pleskei	101.46	29.2	3492				10	Museum	Cheng Li
2017	倭蛙	Nanorana pleskei	101.5	30.23	3493					Field investigation	Jianguo Cui
1980.06.04	倭蛙	Nanorana pleskei			3500				1	Museum	Chaofang Wang
1980.08.04	倭蛙	Nanorana pleskei			3500				48	Museum	Yaoming Jiang
2017	倭蛙	Nanorana pleskei	101.5	30.05	3501					Field investigation	Jianguo Cui
2017	倭蛙	Nanorana pleskei	101.48	30.1	3507					Field investigation	Jianguo Cui
2017	倭蛙	Nanorana pleskei	101.48	30.03	3507					Field investigation	Jianguo Cui
2006.06.02	倭蛙	Nanorana pleskei	101.28	30.02	3548				5	Museum	Jinzhong Fu
1980.08.05	倭蛙	Nanorana pleskei			3550				2	Museum	Yaoming Jiang
1980.08.05	倭蛙	Nanorana pleskei			3550				15	Museum	Yaoming Jiang
1980.08.06	倭蛙	Nanorana pleskei			3550				1	Museum	Yaoming Jiang
1980.08.06	倭蛙	Nanorana pleskei			3550				17	Museum	Yaoming Jiang
2017	倭蛙	Nanorana pleskei	101.56	29.8	3583					Field investigation	Jianguo Cui
1973.08.11	倭蛙	Nanorana pleskei			3600				2	Museum	Yaoming Jiang,Liang Fei
1973.09.11	倭蛙	Nanorana pleskei			3600				59	Museum	Yaoming Jiang,Liang Fei
1980.06.02	倭蛙	Nanorana pleskei			3600				29	Museum	Chaofang Wang
1980.08.04	倭蛙	Nanorana pleskei			3600				1	Museum	Yaoming Jiang
1980.08.04	倭蛙	Nanorana pleskei			3600				7	Museum	Yaoming Jiang
2017	倭蛙	Nanorana pleskei	101.57	29.8	3601					Field investigation	Jianguo Cui
2017	倭蛙	Nanorana pleskei	101.57	29.8	3605					Field investigation	Jianguo Cui
2017	倭蛙	Nanorana pleskei	101.57	29.8	3614					Field investigation	Jianguo Cui
2017	倭蛙	Nanorana pleskei	101.67	30.09	3615					Field investigation	Jianguo Cui
1980.06.16	倭蛙	Nanorana pleskei			3660				1	Museum	Liang Fei
1982.08.02	倭蛙	Nanorana pleskei			3660				1	Museum	Liang Fei
1980.06.06	倭蛙	Nanorana pleskei			3700				20	Museum	Chaofang Wang
1980.06.12	倭蛙	Nanorana pleskei			3700				3	Museum	Chaofang Wang
2017	倭蛙	Nanorana pleskei	101.57	29.8	3704					Field investigation	Jianguo Cui
2017	倭蛙	Nanorana pleskei	101.51	30.31	3715					Field investigation	Jianguo Cui
2017	倭蛙	Nanorana pleskei	101.51	30.31	3720					Field investigation	Jianguo Cui
2017	倭蛙	Nanorana pleskei	101.51	30.31	3726					Field investigation	Jianguo Cui
2017	倭蛙	Nanorana pleskei	101.55	30.32	3728					Field investigation	Jianguo Cui
2017	倭蛙	Nanorana pleskei	101.55	30.32	3732					Field investigation	Jianguo Cui
2017	倭蛙	Nanorana pleskei	101.51	30.31	3738					Field investigation	Jianguo Cui
2017	倭蛙	Nanorana pleskei	101.51	30.36	3748					Field investigation	Jianguo Cui
2017.8.2	倭蛙	Nanorana pleskei	101.71	30.07	3750				14	Field investigation	WangGang
2017	倭蛙	Nanorana pleskei	101.51	30.36	3751					Field investigation	Jianguo Cui
2017	倭蛙	Nanorana pleskei	101.56	30.31	3753					Field investigation	Jianguo Cui
2017	倭蛙	Nanorana pleskei	101.56	30.31	3753					Field investigation	Jianguo Cui
2017	倭蛙	Nanorana pleskei	101.5	30.36	3755					Field investigation	Jianguo Cui
2017	倭蛙	Nanorana pleskei	101.5	30.36	3759					Field investigation	Jianguo Cui
2003.6.16	倭蛙	Nanorana pleskei	101.71	30.07	3760				3	Field investigation	XieFeng
2017	倭蛙	Nanorana pleskei	101.51	30.36	3761					Field investigation	Jianguo Cui
2017.4.25	倭蛙	Nanorana pleskei	101.71	30.07	3764				20	Field investigation	WangGang
1974.07.13	倭蛙	Nanorana pleskei			3850				1	Museum	Wanshu Tian
2017.4.30	倭蛙	Nanorana pleskei	101.68	29.58	3967				15	Field investigation	WangGang
1982.08.14	倭蛙	Nanorana pleskei			4000				2	Museum	Liang Fei
1980.08.07	倭蛙	Nanorana pleskei			4200				18	Museum	Yaoming Jiang
1984.07.01	倭蛙	Nanorana pleskei			4200				54	Museum	Yaoming Jiang
2017	倭蛙	Nanorana pleskei	101.37	30.05	4200					Field investigation	Jianguo Cui
2017	倭蛙	Nanorana pleskei	101.37	30.05	4208					Field investigation	Jianguo Cui
1982.08.10	倭蛙	Nanorana pleskei			4250				9	Museum	Liang Fei
1984.06.16	倭蛙	Nanorana pleskei			4250				39	Museum	Yaoming Jiang
2002.05.06	倭蛙	Nanorana pleskei	101.22	30.03	4310				16	Museum	Zhijun Liu
1974.07.13	倭蛙	Nanorana pleskei			4600				10	Museum	Guanfu Wu
1973.09.11	倭蛙	Nanorana pleskei			3500-3600				11	Museum	Yaoming Jiang,Liang Fei
1980.06.15	倭蛙	Nanorana pleskei							1	Museum	Liang Fei
1980.08.24	中华蟾蜍	Bufo gargarizans			1100				1	Museum	Yaoming Jiang
1982.05.09	中华蟾蜍	Bufo gargarizans			1150				8	Museum	Liang Fei
1982.05.09	中华蟾蜍	Bufo gargarizans			1210				8	Museum	Liang Fei
1982.05.10	中华蟾蜍	Bufo gargarizans			1210				20	Museum	Liang Fei
1982.05.14	中华蟾蜍	Bufo gargarizans			1210				1	Museum	Liang Fei
1982.05.15	中华蟾蜍	Bufo gargarizans			1210				8	Museum	Liang Fei
1982.05.16	中华蟾蜍	Bufo gargarizans			1210				1	Museum	Liang Fei
1956.01	中华蟾蜍	Bufo gargarizans			1250				1	Museum	Chengzhao Liu
1962.08.31	中华蟾蜍	Bufo gargarizans			1250				1	Museum	Liang Fei
1980.08.15	中华蟾蜍	Bufo gargarizans			1250				150	Museum	Yaoming Jiang
1980.08.15	中华蟾蜍	Bufo gargarizans			1250				1	Museum	Yaoming Jiang
2017.4.23	中华蟾蜍	Bufo gargarizans	102.14	29.62	1283	102.14	29.62	1285	2	Field investigation	WangGang
1980.08.03	中华蟾蜍	Bufo gargarizans			1350				9	Museum	Yaoming Jiang
1983.07.05	中华蟾蜍	Bufo gargarizans			1370				1	Museum	Yaoming Jiang
2017	中华蟾蜍	Bufo gargarizans	102.17	30.13	1386					Field investigation	Jianguo Cui
2006.06.01	中华蟾蜍	Bufo gargarizans	102.11	30.02	1388				1	Museum	Jinzhong Fu
1962.08.23	中华蟾蜍	Bufo gargarizans			1400				3	Museum	Liang Fei
1980.08.14	中华蟾蜍	Bufo gargarizans			1400				38	Museum	Yaoming Jiang
1980.08.14	中华蟾蜍	Bufo gargarizans			1400				2	Museum	Liang Fei
1980.08.15	中华蟾蜍	Bufo gargarizans			1400				25	Museum	Yaoming Jiang
1980.08.16	中华蟾蜍	Bufo gargarizans			1400				145	Museum	Yaoming Jiang
1980.08.16	中华蟾蜍	Bufo gargarizans			1400				53	Museum	Liang Fei
1957.05.07	中华蟾蜍	Bufo gargarizans							1	Museum
1980.04.29	中华蟾蜍	Bufo gargarizans							1	Museum	Liang Fei
1980.04.30	中华蟾蜍	Bufo gargarizans							1	Museum	Liang Fei
2017.4.21	中华蟾蜍	Bufo gargarizans	102.13	29.64	1437				3	Field investigation	WangGang
1980.04.29	中华蟾蜍	Bufo gargarizans			1550				21	Museum	Liang Fei,Chaofang Wang
1980.04.30	中华蟾蜍	Bufo gargarizans			1550				4	Museum	Liang Fei,Chaofang Wang
1980.05.03	中华蟾蜍	Bufo gargarizans			1550				1	Museum	Liang Fei,Chaofang Wang
2017	中华蟾蜍	Bufo gargarizans	102.17	30.15	1403					Field investigation	Jianguo Cui
2017	中华蟾蜍	Bufo gargarizans	102.17	30.15	1411					Field investigation	Jianguo Cui
2017	中华蟾蜍	Bufo gargarizans	102.17	30.15	1414					Field investigation	Jianguo Cui
2017	中华蟾蜍	Bufo gargarizans	102.17	30.13	1415					Field investigation	Jianguo Cui
2017	中华蟾蜍	Bufo gargarizans	102.2	30.21	1426					Field investigation	Jianguo Cui
2017	中华蟾蜍	Bufo gargarizans	102.19	30.23	1428					Field investigation	Jianguo Cui
2017	中华蟾蜍	Bufo gargarizans	102.19	30.23	1453					Field investigation	Jianguo Cui
2017	中华蟾蜍	Bufo gargarizans	102.2	30.21	1459					Field investigation	Jianguo Cui
2017	中华蟾蜍	Bufo gargarizans	102.19	30.18	1460					Field investigation	Jianguo Cui
2017	中华蟾蜍	Bufo gargarizans	102.19	30.23	1487					Field investigation	Jianguo Cui
2017	中华蟾蜍	Bufo gargarizans	102.19	30.23	1496					Field investigation	Jianguo Cui
2017	中华蟾蜍	Bufo gargarizans	102.21	30.31	1634					Field investigation	Jianguo Cui
2017	中华蟾蜍	Bufo gargarizans	102.11	30.07	1694					Field investigation	Jianguo Cui
2017	中华蟾蜍	Bufo gargarizans	102.1	30.07	1698					Field investigation	Jianguo Cui
2017	中华蟾蜍	Bufo gargarizans	102.11	30.07	1707					Field investigation	Jianguo Cui
2017	中华蟾蜍	Bufo gargarizans	102.21	30.31	1712					Field investigation	Jianguo Cui
2017	中华蟾蜍	Bufo gargarizans	102.1	30.07	1717					Field investigation	Jianguo Cui
2017	中华蟾蜍	Bufo gargarizans	102.26	30.33	1821					Field investigation	Jianguo Cui
2017	中华蟾蜍	Bufo gargarizans	102.26	30.33	1827					Field investigation	Jianguo Cui
2017	中华蟾蜍	Bufo gargarizans	102.25	30.33	1845					Field investigation	Jianguo Cui
2017	中华蟾蜍	Bufo gargarizans	102.28	30.38	1903					Field investigation	Jianguo Cui
2017	中华蟾蜍	Bufo gargarizans	102.26	30.34	1905					Field investigation	Jianguo Cui
1980.05.03	中华蟾蜍	Bufo gargarizans			1750				1	Museum	Liang Fei,Chaofang Wang
2017.4.22	中华蟾蜍	Bufo gargarizans	102.09	29.69	1812				1	Field investigation	WangGang
1980.08.24	中华蟾蜍	Bufo gargarizans			1900				1	Museum	Liang Fei
1980.05.16	中华蟾蜍	Bufo gargarizans			1970				1	Museum	Liang Fei,Chaofang Wang
1980.05.16	中华蟾蜍	Bufo gargarizans			1970				21	Museum	Liang Fei
1962.08.23	中华蟾蜍	Bufo gargarizans			2000				2	Museum	Liang Fei
2017.4.22	中华蟾蜍	Bufo gargarizans	102.07	29.6	2032				4	Field investigation	WangGang
1982.05.18	中华蟾蜍	Bufo gargarizans			2100				1	Museum	Liang Fei
1982.05.20	中华蟾蜍	Bufo gargarizans			2100				6	Museum	Liang Fei
1982.05.28	中华蟾蜍	Bufo gargarizans			2100				1	Museum	Liang Fei
1982.05.31	中华蟾蜍	Bufo gargarizans			2200				1	Museum	Liang Fei
2017.6.17	中华蟾蜍	Bufo gargarizans	102.17	29.39	2314				5	Field investigation	Shuxiaoxiao
2011.6.23	中华蟾蜍	Bufo gargarizans	102.04	29.6	2450					2	Field investigation
1956.01	中华蟾蜍	Bufo gargarizans			2500				2	Museum	Chengzhao Liu
2004.07.13	中华蟾蜍	Bufo gargarizans			2600				2	Museum	Yuchi Zheng
1983.08.04	中华蟾蜍	Bufo gargarizans			2620				22	Museum	Liang Fei
2017.8.2	中华蟾蜍	Bufo gargarizans	101.85	29.97	3420				1	Field investigation	WangGang
2017	中华蟾蜍	Bufo gargarizans	101.94	30.12	2687					Field investigation	Jianguo Cui
2017	中华蟾蜍	Bufo gargarizans	101.94	30.12	2715					Field investigation	Jianguo Cui
2017	中华蟾蜍	Bufo gargarizans	101.91	30.16	2744					Field investigation	Jianguo Cui
2017	中华蟾蜍	Bufo gargarizans	101.92	30.19	2812					Field investigation	Jianguo Cui
2017	中华蟾蜍	Bufo gargarizans	101.92	30.16	2816					Field investigation	Jianguo Cui
2017	中华蟾蜍	Bufo gargarizans	101.92	30.19	2899					Field investigation	Jianguo Cui
2017	中华蟾蜍	Bufo gargarizans	101.9	30.22	2924					Field investigation	Jianguo Cui
2017	中华蟾蜍	Bufo gargarizans	101.89	30.24	2958					Field investigation	Jianguo Cui
2017	中华蟾蜍	Bufo gargarizans	101.89	30.24	2959					Field investigation	Jianguo Cui
2017	中华蟾蜍	Bufo gargarizans	101.89	30.24	2966					Field investigation	Jianguo Cui
2017	中华蟾蜍	Bufo gargarizans	101.9	30.22	2980					Field investigation	Jianguo Cui
2017	中华蟾蜍	Bufo gargarizans	101.85	30.28	3127					Field investigation	Jianguo Cui
2017	中华蟾蜍	Bufo gargarizans	101.85	30.28	3156					Field investigation	Jianguo Cui
2017	中华蟾蜍	Bufo gargarizans	101.84	30.28	3189					Field investigation	Jianguo Cui
2017	中华蟾蜍	Bufo gargarizans	101.84	30.28	3189					Field investigation	Jianguo Cui
2017	中华蟾蜍	Bufo gargarizans	101.83	30.28	3214					Field investigation	Jianguo Cui
2017.4.24	中华蟾蜍	Bufo gargarizans	101.96	29.96	2954	101.96	29.96	2960	1	Field investigation	WangGang
2011.6.21	中华蟾蜍	Bufo gargarizans	102	29.58	2965				2	Field investigation	WBYX
1980.05.24	中华蟾蜍	Bufo gargarizans			2000				8	Museum	Liang Fei,Chaofang Wang
2006.05.18	中华蟾蜍	Bufo gargarizans	101.65	28.62	2057				5	Museum	Cheng Li
2017	中华蟾蜍	Bufo gargarizans	102.28	30.39	2000					Field investigation	Jianguo Cui
2017	中华蟾蜍	Bufo gargarizans	102.28	30.39	2005					Field investigation	Jianguo Cui
2017	中华蟾蜍	Bufo gargarizans	102.28	30.38	2005					Field investigation	Jianguo Cui
2017	中华蟾蜍	Bufo gargarizans	102.28	30.38	2025					Field investigation	Jianguo Cui
2017	中华蟾蜍	Bufo gargarizans	102.04	30.1	2026					Field investigation	Jianguo Cui
2017	中华蟾蜍	Bufo gargarizans	102.04	30.1	2094					Field investigation	Jianguo Cui
2017	中华蟾蜍	Bufo gargarizans	102.04	30.1	2095					Field investigation	Jianguo Cui
2017	中华蟾蜍	Bufo gargarizans	102.03	30.09	2102					Field investigation	Jianguo Cui
2017	中华蟾蜍	Bufo gargarizans	102.04	30.1	2162					Field investigation	Jianguo Cui
2017	中华蟾蜍	Bufo gargarizans	102.04	30.11	2172					Field investigation	Jianguo Cui
2017	中华蟾蜍	Bufo gargarizans	102.04	30.1	2222					Field investigation	Jianguo Cui
2017	中华蟾蜍	Bufo gargarizans	102.27	30.48	2234					Field investigation	Jianguo Cui
2017	中华蟾蜍	Bufo gargarizans	102.27	30.48	2243					Field investigation	Jianguo Cui
2017	中华蟾蜍	Bufo gargarizans	102.27	30.48	2256					Field investigation	Jianguo Cui
2017	中华蟾蜍	Bufo gargarizans	102.01	30.07	2285					Field investigation	Jianguo Cui
2017	中华蟾蜍	Bufo gargarizans	102.27	30.49	2302					Field investigation	Jianguo Cui
2006.05.18	中华蟾蜍	Bufo gargarizans	101.84	28.93	2304				1	Museum	Cheng Li
2006.05.18	中华蟾蜍	Bufo gargarizans	101.72	28.69	2304				2	Museum	Cheng Li
2017	中华蟾蜍	Bufo gargarizans	102.27	30.48	2318					Field investigation	Jianguo Cui
1980.05.21	中华蟾蜍	Bufo gargarizans			2400				2	Museum	Liang Fei,Chaofang Wang
2017	中华蟾蜍	Bufo gargarizans	101.95	30.09	2518					Field investigation	Jianguo Cui
2017	中华蟾蜍	Bufo gargarizans	101.95	30.09	2539					Field investigation	Jianguo Cui
2017	中华蟾蜍	Bufo gargarizans	101.95	30.09	2542					Field investigation	Jianguo Cui
2017	中华蟾蜍	Bufo gargarizans	101.95	30.09	2544					Field investigation	Jianguo Cui
2017	中华蟾蜍	Bufo gargarizans	101.96	30.03	2573					Field investigation	Jianguo Cui
2017	中华蟾蜍	Bufo gargarizans	101.96	30.03	2578					Field investigation	Jianguo Cui
2017.6.3	中华蟾蜍	Bufo gargarizans	101.91	29.42	2685	101.91	29.42	2709	3	Field investigation	Xiaomao Zeng
2017	中华蟾蜍	Bufo gargarizans	101.95	29.99	2697					Field investigation	Jianguo Cui
2017	中华蟾蜍	Bufo gargarizans	101.95	30	2700					Field investigation	Jianguo Cui
2017.5.27	中华蟾蜍	Bufo gargarizans	101.24	29.42	2701	101.24	29.42	2735	1	Field investigation	Xiaomao Zeng
2017.7.11	中华蟾蜍	Bufo gargarizans	101.24	29.42	2702	101.24	29.42	2764	1	Field investigation	Xiaomao Zeng
2017	中华蟾蜍	Bufo gargarizans	101.24	29.42	2702					Field investigation	Jianguo Cui
2017	中华蟾蜍	Bufo gargarizans	101.95	30	2708					Field investigation	Jianguo Cui
2017	中华蟾蜍	Bufo gargarizans	101.91	29.42	2713					Field investigation	Jianguo Cui
2017	中华蟾蜍	Bufo gargarizans	101.95	30	2728					Field investigation	Jianguo Cui
2017	中华蟾蜍	Bufo gargarizans	101.95	30	2779					Field investigation	Jianguo Cui
2017	中华蟾蜍	Bufo gargarizans	101.95	29.99	2780					Field investigation	Jianguo Cui
2017	中华蟾蜍	Bufo gargarizans	101.92	29.38	2861					Field investigation	Jianguo Cui
2017	中华蟾蜍	Bufo gargarizans	101.32	29.41	2993					Field investigation	Jianguo Cui
2017.5.28	中华蟾蜍	Bufo gargarizans	101.32	29.41	3001	101.32	29.41	3014	2	Field investigation	Xiaomao Zeng
2017	中华蟾蜍	Bufo gargarizans	101.32	29.41	3005					Field investigation	Jianguo Cui
2017.7.2	中华蟾蜍	Bufo gargarizans	101.92	29.36	3060	101.92	29.36	3127	2	Field investigation	Xiaomao Zeng
1943.07	中华蟾蜍	Bufo gargarizans			3100				8	Museum	Chengzhao Liu
1973.09.15	中华蟾蜍	Bufo gargarizans			3100				2	Museum	Liang Fei,Yaoming Jiang
2017.7.27	中华蟾蜍	Bufo gargarizans	101.84	29.48	3130				1	Field investigation	WangGang
1980.06	中华蟾蜍	Bufo gargarizans			3180				4	Museum	Liang Fei,Chaofang Wang
1980.05.31	中华蟾蜍	Bufo gargarizans			3180				7	Museum	Liang Fei,Chaofang Wang
1980.07.22	中华蟾蜍	Bufo gargarizans			3180				20	Museum	Yaoming Jiang
2017.5.29	中华蟾蜍	Bufo gargarizans	101.41	29.52	3260	101.41	29.52	3265	1	Field investigation	Xiaomao Zeng
2016.9.3	中华蟾蜍	Bufo gargarizans	101.46	29.66	3304				2	Field investigation	Xiaomao Zeng
2017	中华蟾蜍	Bufo gargarizans	101.45	29.72	3318					Field investigation	Jianguo Cui
2017	中华蟾蜍	Bufo gargarizans	101.47	29.65	3319					Field investigation	Jianguo Cui
2017.5.29	中华蟾蜍	Bufo gargarizans	101.43	29.51	3327	101.44	29.51	3348	1	Field investigation	Xiaomao Zeng
2017	中华蟾蜍	Bufo gargarizans	101.44	29.51	3344					Field investigation	Jianguo Cui
2017.7.4	中华蟾蜍	Bufo gargarizans	101.46	29.73	3372	101.46	29.74	3380	1	Field investigation	Xiaomao Zeng
2017.7.5	中华蟾蜍	Bufo gargarizans	101.45	29.45	3386	101.45	29.45	3385	1	Field investigation	Xiaomao Zeng
2006.05.16	中华蟾蜍	Bufo gargarizans	101.47	29.18	3426				2	Museum	Cheng Li
2004.07.14	中华蟾蜍	Bufo gargarizans	101.52	30.11	3432				1	Museum	Yuchi Zheng
2016.9.4	中华蟾蜍	Bufo gargarizans	101.33	29.37	3436	101.33	29.37	3400	1	Field investigation	Xiaomao Zeng
2017	中华蟾蜍	Bufo gargarizans	101.52	29.47	3447					Field investigation	Jianguo Cui
2017.5.31	中华蟾蜍	Bufo gargarizans	101.52	29.47	3466	101.52	29.47	3446	1	Field investigation	Xiaomao Zeng
2017	中华蟾蜍	Bufo gargarizans	101.45	29.45	3467					Field investigation	Jianguo Cui
2017	中华蟾蜍	Bufo gargarizans	101.52	29.47	3473					Field investigation	Jianguo Cui
2017.5.30	中华蟾蜍	Bufo gargarizans	101.52	29.47	3474	101.52	29.47	3455	1	Field investigation	Xiaomao Zeng
2017.5.31	中华蟾蜍	Bufo gargarizans	101.53	29.47	3481	101.53	29.47	3517	2	Field investigation	Xiaomao Zeng
2016.9.7	中华蟾蜍	Bufo gargarizans	101.52	29.47	3490	101.52	29.47	3488	10	Field investigation	Xiaomao Zeng
2017	中华蟾蜍	Bufo gargarizans	101.52	29.62	3493					Field investigation	Jianguo Cui
2017	中华蟾蜍	Bufo gargarizans	101.53	29.47	3504					Field investigation	Jianguo Cui
2017.5.25	中华蟾蜍	Bufo gargarizans	101.52	29.62	3570	101.52	29.62	3574	1	Field investigation	Xiaomao Zeng
2017.7.4	中华蟾蜍	Bufo gargarizans	101.33	29.34	3573	101.33	29.33	3569	2	Field investigation	Xiaomao Zeng
2017	中华蟾蜍	Bufo gargarizans	101.33	29.34	3586					Field investigation	Jianguo Cui
2017	中华蟾蜍	Bufo gargarizans	101.33	29.34	3591					Field investigation	Jianguo Cui
2017.5.28	中华蟾蜍	Bufo gargarizans	101.33	29.33	3606	101.33	29.33	3600	1	Field investigation	Xiaomao Zeng
2016.9.4	中华蟾蜍	Bufo gargarizans	101.33	29.33	3627	101.33	29.33	3587	5	Field investigation	Xiaomao Zeng
1980.06.06	中华蟾蜍	Bufo gargarizans			3700				1	Museum	Liang Fei,Yaoming Jiang
2017.4.25	中华蟾蜍	Bufo gargarizans	101.71	30.07	3764				2	Field investigation	WangGang
1980.06.06	中华蟾蜍	Bufo gargarizans							1	Museum	Liang Fei
1980.06.08	中华蟾蜍	Bufo gargarizans							1	Museum	Liang Fei
2017.8.26	西藏蟾蜍	Bufo tibetanus	101.26	29.42	2702	101.26	29.42	2736	1	Field investigation	Xiaomao Zeng
2017	西藏蟾蜍	Bufo tibetanus	101.28	29.43	2785					Field investigation	Jianguo Cui
1980.07.22	西藏蟾蜍	Bufo tibetanus			3040				1	Museum	Yaoming Jiang
2017.7.5	西藏蟾蜍	Bufo tibetanus	101.37	29.6	3056	101.37	29.6	3115	2	Field investigation	Xiaomao Zeng
2017.7.5	西藏蟾蜍	Bufo tibetanus	101.35	29.6	3099	101.35	29.6	3103	1	Field investigation	Xiaomao Zeng
2017	西藏蟾蜍	Bufo tibetanus	101.37	29.6	3104					Field investigation	Jianguo Cui
2017	西藏蟾蜍	Bufo tibetanus	101.35	29.6	3122					Field investigation	Jianguo Cui
1980.08.04	西藏蟾蜍	Bufo tibetanus			3250				7	Museum	Yaoming Jiang
1982.08.11	西藏蟾蜍	Bufo tibetanus			3250				2	Museum	Liang Fei
2017	西藏蟾蜍	Bufo tibetanus	101.41	29.52	3270					Field investigation	Jianguo Cui
2017.8.25	西藏蟾蜍	Bufo tibetanus	101.41	29.52	3277	101.41	29.52	3279	3	Field investigation	Xiaomao Zeng
2017	西藏蟾蜍	Bufo tibetanus	101.52	29.8	3285					Field investigation	Jianguo Cui
2017	西藏蟾蜍	Bufo tibetanus	101.41	29.52	3287					Field investigation	Jianguo Cui
2017	西藏蟾蜍	Bufo tibetanus	101.52	29.78	3304					Field investigation	Jianguo Cui
2017	西藏蟾蜍	Bufo tibetanus	101.55	29.85	3328					Field investigation	Jianguo Cui
2017.4.28	西藏蟾蜍	Bufo tibetanus	101.56	29.84	3330	101.55	29.85	3331	4	Field investigation	WangGang
2017	西藏蟾蜍	Bufo tibetanus	101.52	29.8	3332					Field investigation	Jianguo Cui
2017	西藏蟾蜍	Bufo tibetanus	101.56	29.85	3342					Field investigation	Jianguo Cui
2017	西藏蟾蜍	Bufo tibetanus	101.56	29.85	3342					Field investigation	Jianguo Cui
2017	西藏蟾蜍	Bufo tibetanus	101.52	29.78	3343					Field investigation	Jianguo Cui
2017	西藏蟾蜍	Bufo tibetanus	101.52	29.78	3352					Field investigation	Jianguo Cui
2003.6.15	西藏蟾蜍	Bufo tibetanus	101.56	29.82	3360				1	Field investigation	XieFeng
2017.8.2	西藏蟾蜍	Bufo tibetanus	101.98	29.98	3370				1	Field investigation	WangGang
1980.06.14	西藏蟾蜍	Bufo tibetanus			3400				2	Museum	Chaofang Wang
1980.06.16	西藏蟾蜍	Bufo tibetanus			3400				3	Museum	Chaofang Wang
1980.08.03	西藏蟾蜍	Bufo tibetanus			3400				2	Museum	Yaoming Jiang
1980.08.06	西藏蟾蜍	Bufo tibetanus			3400				24	Museum	Yaoming Jiang
1981.07.30	西藏蟾蜍	Bufo tibetanus			3400				12	Museum	Yaoming Jiang
1981.07.31	西藏蟾蜍	Bufo tibetanus			3400				3	Museum	Yaoming Jiang
1980.06.15	西藏蟾蜍	Bufo tibetanus			3415				2	Museum	Chaofang Wang
2017	西藏蟾蜍	Bufo tibetanus	101.61	29.92	3415					Field investigation	Jianguo Cui
2017	西藏蟾蜍	Bufo tibetanus	101.6	29.92	3417					Field investigation	Jianguo Cui
2017	西藏蟾蜍	Bufo tibetanus	101.51	30.14	3424					Field investigation	Jianguo Cui
2017	西藏蟾蜍	Bufo tibetanus	101.48	30.03	3425					Field investigation	Jianguo Cui
2017	西藏蟾蜍	Bufo tibetanus	101.61	29.92	3430					Field investigation	Jianguo Cui
2017	西藏蟾蜍	Bufo tibetanus	101.33	29.35	3431					Field investigation	Jianguo Cui
2017	西藏蟾蜍	Bufo tibetanus	101.55	30.06	3440					Field investigation	Jianguo Cui
2017	西藏蟾蜍	Bufo tibetanus	101.48	30.1	3441					Field investigation	Jianguo Cui
2017	西藏蟾蜍	Bufo tibetanus	101.56	30.07	3447					Field investigation	Jianguo Cui
2017	西藏蟾蜍	Bufo tibetanus	101.48	30.05	3457					Field investigation	Jianguo Cui
2017	西藏蟾蜍	Bufo tibetanus	101.62	29.92	3459					Field investigation	Jianguo Cui
2017	西藏蟾蜍	Bufo tibetanus	101.5	30.14	3466					Field investigation	Jianguo Cui
2017	西藏蟾蜍	Bufo tibetanus	101.53	29.47	3468					Field investigation	Jianguo Cui
2017.7.13	西藏蟾蜍	Bufo tibetanus	101.53	29.47	3476	101.53	29.47	3493	1	Field investigation	Xiaomao Zeng
2017	西藏蟾蜍	Bufo tibetanus	101.33	29.35	3480					Field investigation	Jianguo Cui
2017.8.26	西藏蟾蜍	Bufo tibetanus	101.33	29.35	3483	101.33	29.35	3480	1	Field investigation	Xiaomao Zeng
2017	西藏蟾蜍	Bufo tibetanus	101.5	30.22	3487					Field investigation	Jianguo Cui
2017	西藏蟾蜍	Bufo tibetanus	101.33	29.35	3490					Field investigation	Jianguo Cui
2017	西藏蟾蜍	Bufo tibetanus	101.48	30.09	3492					Field investigation	Jianguo Cui
1973.04.11	西藏蟾蜍	Bufo tibetanus			3500				14	Museum	Yaoming Jiang,Liang Fei
1973.09.11	西藏蟾蜍	Bufo tibetanus			3500				1	Museum	Yaoming Jiang,Liang Fei
2017.7.4	西藏蟾蜍	Bufo tibetanus	101.33	29.35	3506	101.33	29.35	3535	4	Field investigation	Xiaomao Zeng
2017	西藏蟾蜍	Bufo tibetanus	101.49	30.22	3508					Field investigation	Jianguo Cui
2017	西藏蟾蜍	Bufo tibetanus	101.48	30.03	3508					Field investigation	Jianguo Cui
2017	西藏蟾蜍	Bufo tibetanus	101.49	30.22	3519					Field investigation	Jianguo Cui
2006.06.02	西藏蟾蜍	Bufo tibetanus	101.28	30.02	3548				1	Museum	Jinzhong Fu
2017	西藏蟾蜍	Bufo tibetanus	101.48	30.05	3551					Field investigation	Jianguo Cui
2017	西藏蟾蜍	Bufo tibetanus	101.47	30.03	3566					Field investigation	Jianguo Cui
2017	西藏蟾蜍	Bufo tibetanus	101.56	29.8	3590					Field investigation	Jianguo Cui
2017	西藏蟾蜍	Bufo tibetanus	101.56	29.8	3608					Field investigation	Jianguo Cui
2017	西藏蟾蜍	Bufo tibetanus	101.57	29.8	3631					Field investigation	Jianguo Cui
2017	西藏蟾蜍	Bufo tibetanus	101.67	30.09	3639					Field investigation	Jianguo Cui
2017	西藏蟾蜍	Bufo tibetanus	101.51	30.31	3715					Field investigation	Jianguo Cui
2017	西藏蟾蜍	Bufo tibetanus	101.51	30.31	3716					Field investigation	Jianguo Cui
2017	西藏蟾蜍	Bufo tibetanus	101.55	30.32	3720					Field investigation	Jianguo Cui
2017	西藏蟾蜍	Bufo tibetanus	101.56	30.31	3754					Field investigation	Jianguo Cui
2017	西藏蟾蜍	Bufo tibetanus	101.37	30.05	4206					Field investigation	Jianguo Cui
