# Supplementary material for: Two-Dimensional Amphibian Diversity along a 3500 m Elevational Gradient at the Eastern Edge of the Qinghai–Xizang Plateau
Source: Animals (Basel). 2024 Jun 7;14(12):1723. doi: 10.3390/ani14121723 (PMC11200667; doi:10.3390/ani14121723)
Supplement: Supplementary file 1 [file animals-14-01723-s001.zip › Supplementary table 2. Morphology, conservation status, and elevation range of the species.xlsx]

## Sheet: Sheet1
Order	Family	Genus	Chinese name	Latin name	Morphological description	IUCN Red List	Red List of China’s Biodiversity	Surveying altitudes	Western/Eastern slope of Gongga Mountains	Altitudes in References	Reference altitude source
Caudata	Hynobiidae	Batrachuperus	无斑山溪鲵	Batrachuperus karlschmidti	Tail stout, slightly shorter than body length, base slightly round, gradually flattened towards the rear; skin without spots or patterns, dorsal surface blackish-brown or blackish-grey, ventral surface slightly lighter.	VU	VU	2997~4300	Western	1800~4000	www.amphibiachina.org、西藏两栖爬行动物-多样性与进化
Caudata	Hynobiidae	Batrachuperus	山溪鲵	Batrachuperus pinchonii	Body round, slightly flattened, caudal fin low, thick, and straight, tail tip bluntly rounded, skin smooth, longitudinal folds present on head and ventral surface, dorsal surface of body bluish-brown, olive green, or brownish-yellow.	VU	VU	2430~3950	Eastern	1500~3950	www.amphibiachina.org
Caudata	Salamandridae	Tylototriton	大凉螈	Liangshantriton taliangensis	Tail narrow and long, base wider, skin very rough, prominent ridges on both sides of the head, curved inward at the rear, concave at the top of the head, several notches on the central ridge of the back, dorsal surface covered with tubercles, no rib grooves.	VU	VU	2100~2410	Eastern	1390~3232	www.amphibiachina.org
Anura	Bufonidae	Bufo	中华蟾蜍	Bufo gargarizans	Skin rough, small tubercles on the head, few and sparse nodules on the back and hind limbs; large, oval-shaped glands behind the ears; sides of the body and ventral surface covered with small tubercles, distinct tarsal folds.	DD	LC	1100~3764	Western & Eastern	120~4300	www.amphibiachina.org
Anura	Bufonidae	Bufo	西藏蟾蜍	Bufo tibetanus	Skin very rough, circular tubercles covering the back, tubercles on the snout ridge, a ridge on the outer edge of the eyelid; ventral surface covered with tubercles, no large nodules on the shins, variation in dorsal color, mostly olive-yellow or brownish-gray.	LC	LC	2702~4206	Western	2400~4300	Colored Atlas of Chinese Amphibians and Their Distributions
Anura	Dicroglossidae	Nanorana	倭蛙	Nanorana pleskei	Skin relatively rough, narrow and irregular tubercles on the back, small white spines covering the back; smooth skin on the ventral surface, only shallow-colored tubercles on the posterior abdomen and thigh base, dorsal color mostly olive-brown, yellowish-brown, or grayish-brown.	LC	LC	3100~4600	Western	3300~4500	www.amphibiachina.org
Anura	Dicroglossidae	Quasipaa	棘腹蛙	Quasipaa boulengeri	Dorsal skin rough, no dorsal folds, longitudinal elongated or circular tubercles and small prickly tubercles on the back; few nodules on the dorsal surface of the limbs, elongated skin ridges prominent; digits rounded at tips; fore and hind limbs stout.	VU	VU	1500~1700	Eastern	300~1900	www.amphibiachina.org
Anura	Hylidae	Hyla	华西雨蛙	Hyla annectans	Head width greater than head length, snout rounded and high, pupils horizontally elliptical, tympanic membrane round, teeth present on upper jaw. Smooth dorsal surface, tubercles present from the outer edge of the upper eyelid to the temporal fold and rear, dorsal surface of head and body greenish-yellow.	LC	LC	1150~1750	Eastern	750~2400	National Animal Collection Resource Center
Anura	Megophryidae	Atympanophrys	沙坪角蟾	Megophrys shapingensis	Dorsal surface relatively smooth, numerous tubercles, ventral surface smooth, forelimbs relatively short and stout, dorsal surface of body and limbs greenish-gray, triangular markings between eyes, blackish-brown stripes on the tubercles on limbs.	LC	LC	1668~2965	Eastern	2000~3200	www.amphibiachina.org
Anura	Megophryidae	Boulenophrys	小角蟾	Megophrys minor	The back is relatively smooth with arranged and scattered moles; there are small round warts on the body sides, and the dorsal side of the body is mostly brownish-yellow, light brown, or olive-yellow, with a dark brown triangular spot between the eyes.	LC	LC	1700~2686	Eastern	300~2850	www.amphibiachina.org
Anura	Megophryidae	Oreolalax	大齿蟾	Oreolalax major	The back is covered with small round warts, with black spines on the warts; small wart-like granules on the sides of the body and the dorsal side of the limbs are sparsely distributed and relatively uniform; the color of the back varies, mostly orange-yellow, brownish-yellow, or olive-green, with prominent black circular spots, and no triangular spots between the eyes.	LC	VU	1600~1800	Eastern	1600~2000	www.amphibiachina.org
Anura	Megophryidae	Scutiger	西藏齿突蟾	Scutiger boulengeri	Except for the dorsal side of the head, the body and limbs are covered with warts; there are no wart-like granules on the throat, chest, and ventral side of the limbs; the skin of variant individuals is rougher than that of normal individuals, and the dorsal side of the body is mostly dark olive-green, gray-brown, and gray-olive.	LC	LC	2900~4300	Western	2700~5100	www.amphibiachina.org、西藏两栖爬行动物-多样性与进化
Anura	Megophryidae	Scutiger	胸腺齿突蟾	Scutiger glandulatus	In normal individuals, the dorsal warts are numerous and flat, some arranged in rows along the back; the ventral side is smooth, with parotoid glands much smaller than pectoral glands, while variant individuals have warts of various sizes all over the body. The color of the dorsal side varies, mostly dark olive-green or brownish-brown.	LC	LC	2450~4220	Western	2200~4000	www.amphibiachina.org
Anura	Megophryidae	Scutiger	九龙齿突蟾	Scutiger jiulongensis	The skin on the back is thick and loose, with large, flat warts arranged irregularly, while the ventral skin is smooth or slightly wrinkled. There is considerable variation in the color of the dorsal side, with the tail generally brownish-brown or dark olive, and dark brown around the dorsal warts, forming circular spots.	EN	VU	3329~3932	Western	3120~3750	www.amphibiachina.org
Anura	Megophryidae	Scutiger	刺胸齿突蟾	Scutiger mammatus	The head is flat, with a stout body; in normal individuals, the dorsal warts are flat, slightly arranged in longitudinal rows, and the entire ventral side is smooth. Variant individuals have warts of various sizes all over the dorsal and ventral sides. The dorsal side of the body is dark olive-brown, with soy-black triangular spots between the eyes.	LC	LC	3116~4220	Western	2600~4200	www.amphibiachina.org、西藏两栖爬行动物-多样性与进化
Anura	Ranidae	Amolops	棕点湍蛙	Amolops loloensis	The skin is relatively smooth, without lateral folds, with light-colored small warts on the sides of the head and body, clustered small warts around the anus and hind legs, and smooth skin on the entire ventral side. There is considerable variation in color, with the body and dorsal sides of the limbs generally dark green, brownish-yellow, or yellow.	VU	NT	1150~3469	Eastern	2100~3200	www.amphibiachina.org
Anura	Ranidae	Amolops	四川湍蛙	Amolops mantzorum	The skin on the dorsal side of the body is smooth, without lateral folds, with few warts on the sides of the head and around the anus, and smooth skin on the body and ventral sides of the limbs. There is considerable variation in color, with the dorsal side being green, brown, yellow-brown, or blue-green, with irregular brown or green spots.	LC	LC	1283~2650	Eastern	1000~3800	www.amphibiachina.org
Anura	Ranidae	Amolops	新都桥湍蛙	Amolops xinduqiao	The width of the head is equal to or slightly greater than its length, with small and clear tympanic membranes, typically lacking lateral folds, and no tarsal folds or glands.	LC	LC	2655~3646	Western	3300~3500	Liang Fei, Chang-Yuan Ye, Yu-Fan Wang, Ke Jiang. A new species of the genus Amolops (Anura: Ranidae) from high-altitude Sichuan, southwestern China, with a discussion on the taxonomic status of Amolops kangtingensis. Zoological Research, 2017, 38(3): 138-145. doi: 10.24272/j.issn.2095-8137.2017.022
Anura	Ranidae	Rana	昭觉林蛙	Rana chaochiaoensis	The skin on the back is relatively smooth, with few or no warts on the back and sides of the body, although some may have rounded or elongated warts. There are often more warts on the posterior part of the back and on the sides of the body. The dorsal folds do not curve above the temporal region. There is considerable variation in body color, with hues ranging from reddish-brown, brown-black, to …	LC	LC	1290~2600	Eastern	1150~3500	www.amphibiachina.org
Anura	Ranidae	Rana	高原林蛙	Rana kukunoris	The back is somewhat rough, with scattered large round warts and elongated warts on the back and sides of the body. The dorsal folds form a zigzag pattern above the temporal region. The ventral side of the body and the ventral sides of the limbs are smooth. There is significant color variation, with the back often being gray-brown or reddish-brown.	LC	LC	3200~3800	Western	2000~4400	www.amphibiachina.org
